# Supplementary material for: Efficient intracellular delivery of proteins by a multifunctional chimaeric peptide in vitro and in vivo
Source: Nat Commun. 2021 Aug 26;12:5131. doi: 10.1038/s41467-021-25448-z (PMC8390694; doi:10.1038/s41467-021-25448-z)
Supplement: Supplementary file 4 — Source Data [file 41467_2021_25448_MOESM4_ESM.xlsx]

## Sheet: Fig.1c
GFP1-10	T-GFP1-10	TI-GFP1-10	TIN-GFP1-10	TINa-GFP1-10	TINb-GFP1-10	TINc-GFP1-10	TINd-GFP1-10	TINe-GFP1-10	TINf-GFP1-10
1.00036	9.61885	14.6207	25.1653	17.1216	19.5022	18.0233	17.9873	22.3638	11.8192
0.987135	10.1719	13.9353	24.3718	17.2177	19.3579	16.4963	17.4342	21.8709	11.747
1.01238	10.3162	14.6207	21.8709	18.9732	18.2999	16.4723	17.1336	25.1413	11.4825
Statistical analysis
	P value	Significance
T vs TI	0.0002	***
TI vs TIN	0.0008	***
TI vs TINe	0.0011	**

## Sheet: Fig.1d
GFP1-10	T-GFP1-10	TI-GFP1-10	TIN-GFP1-10	TINe-GFP1-10	TINNe-GFP1-10
1.00792	9.34218	13.4881	24.2307	24.9125	35.1207
0.978441	9.72913	11.7376	25.7601	26.1655	33.8677
1.01345	9.96867	13.3591	26.3866	26.3313	35.7472
Statistical analysis
	P value	Significance
TIN vs TINNe	0.0004	***
TINe vs TINNe	0.0002	***

## Sheet: Fig.1f
	GFP 1-10			T-GFP 1-10			TI-GFP 1-10			TIN-GFP 1-10			TINe-sGFP 1-10			TINNe-GFP 1-10
0.5	1.03	0.98175	0.988043	0.977554	0.979652	1.09293	0.988043	1.03	1.01322	1.03	1.10342	1.0321	1.0258	1.03629	1.00483	0.990141	1.04888	1.10132
3	0.98434	1.05756	0.957901	1.09823	1.01891	1.29823	0.992475	1.04129	0.947732	1.00264	1.05349	1.01281	1.09416	1.11857	1.11043	1.28127	2.13545	1.63921
6	1.00971	0.98589	1.00422	1.35239	1.42019	1.45501	2.51054	2.52886	2.41891	4.7462	4.8928	3.39014	4.76452	3.84827	3.92157	7.53161	6.24885	6.81693
9	0.930712	1.00562	1.06367	3.35206	3.18352	3.22097	5.44944	5.74944	5.35581	8.12734	8.85768	8.97004	8.4015	8.8015	8.72659	14.0262	14.5318	13.5393
12	1.02432	0.970706	1.00517	2.67191	3.06337	3.27398	5.14176	5.43749	5.08005	7.88819	8.61574	8.92207	8.49232	8.82634	8.5583	13.5171	13.3171	13.8043
	Statistical analysis
		P value	Significance
	TIN vs TINNe. 6 h	0.0141	*
	TIN vs TINNe. 9 h	0.0002	***
	TIN vs TINNe. 12 h	＜0.0001	****

## Sheet: Fig.1h
GFP	T-GFP	TI-GFP	TIN-GFP	TINe-GFP	TINNe-GFP
0.98	10.33	11.82	12.15	11.57	14.05
1.02	10.63	13.37	12.15	12.25	12.91
1.04	10.4	11.36	12.86	13.49	12.19
Statistical analysis
	P value	Significance
T vs TI	0.0481	*
TI vs TIN	0.7709	NS
TI vs TINe	0.7749	NS
TI vs TINNe	0.3471	NS
TIN vs TINe	0.9386	NS
TIN vs TINNe	0.3245	NS
TINe vs TINNe	0.4759	NS

## Sheet: Fig.2a (left panel)
	T-GFP				TL-GFP
	Free DMEM	BSA	FBS		Free DMEM	BSA	FBS
	95.6889	40.4222	1.07407		294.178	246.407	171.719
	94.8593	36.7407	1.08148		302.83	239.067	180.615
	100.43	35.4815	1.02222		302.207	261.733	170.911
	Statistical analysis
		P value	Significance
	Free vs BSA	＜0.0001	****
	BSA vs FBS	＜0.0001	****

## Sheet: Fig.2d (left panel)
T-GFP	11.0952	10.9857	9.55714
TL-GFP	30.1048	36.2095	35.3238
T-GFP1-10	9.05043	9.47931	9.30765
TL-GFP1-10	9.67824	9.0597	9.28857
Statistical analysis
	P value	Significance
T-GFP vs TL-GFP	0.0003	***
T-GFP1-10 vs TL-GFP1-10	0.7881	NS

## Sheet: Fig.2e
	T-GFP			TL-GFP
0	91.2088	82.4176	85.2134	264.396	277.802	271.766
5	41.3187	44.1758	42.8792	262.857	249.011	255.903
10	27.2527	33.1868	31.2134	236.264	227.253	230.931
20	14.7253	16.2637	15.3672	219.121	201.099	211.682
50	4.61538	3.95604	4.92813	180.22	176.923	178.841
100	0.659341	1.0989	0.8526	176.483	170.549	173.541
Statistical analysis
	P value	Significance
T vs TL 0h	＜0.0001	****
T vs TL 5h	＜0.0001	****
T vs TL 10h	＜0.0001	****
T vs TL 20h	＜0.0001	****
T vs TL 50h	＜0.0001	****
T vs TL 100h	＜0.0001	****

## Sheet: Fig.2f (left panel)
TL-GFP
Free DMEM	BSA	FBS
294.178	246.407	171.719
302.83	239.067	180.615
302.207	261.733	170.911
Statistical analysis
	P value	Significance
Free vs BSA	0.0022	**
BSA vs FBS	0.0005	***

## Sheet: Fig.2g (left panel)
TINNe-GFP	TINNeL-GFP
14.05	43.44
12.91	42.79
12.19	43.07
Statistical analysis
	P value	Significance
TINNe vs TINNeL	＜0.0001	****

## Sheet: Fig.2i (left panel)
TINNe-GFP1-10	TINNeL-GFP1-10
35.1207	96.757
33.8677	92.1504
35.7472	94.8038
Statistical analysis
	P value	Significance
TINNe vs TINNeL	＜0.0001	****

[truncated: 18 more sheets: Fig.2k, Fig.3b(top panel), Fig.3c, Fig.3e, Fig.3g, Fig.4b, Fig.4d, Supplementary figure.4c, Supplemengtary figure.5c, Supplemengtary figure.6, Supplementary figure. 10, Supplementary figure. 11 a-e, Supplementary figure. 12  , Supplementary figure.14, Suppmentary figure.17 b-c, Uncropped blots, Uncropped SDS-PAGEs, Supplementary figure.16]
